# Supplementary material for: Development and validation of the Korean version of the Reading the Mind in the Eyes Test
Source: PLoS One. 2020 Aug 31;15(8):e0238309. doi: 10.1371/journal.pone.0238309 (PMC7458289; doi:10.1371/journal.pone.0238309)
Supplement: S1 Dataset — (XLSX) [file pone.0238309.s001.xlsx]

## Sheet: Data set
Number	sex	Educationlevel	age	RMET	IRI_PT	IRI_FS	IRI_C	TAS_20K	TAS_1	TAS_2	TAS_3	BDHI_total	RMET_case1	correct_all	correct_F.s	correct_M.s
1	2	2	21	25	17	19	36	39	9	10	20	36	#NULL!	69.4444	70.59	68.42
2	2	2	22	28	20	12	32	64	21	22	21	44	#NULL!	77.7778	82.35	73.68
3	2	1	20	28	25	7	32	73	28	24	21	27	#NULL!	77.7778	76.47	78.95
4	2	2	21	21	24	26	50	58	22	16	20	49	1	58.3333	64.71	52.63
5	1	2	22	30	22	25	47	43	12	14	17	39	2	83.3333	76.47	89.47
6	2	1	19	30	23	18	41	41	11	13	17	33	2	83.3333	82.35	84.21
7	1	2	24	28	19	5	24	31	7	7	17	44	#NULL!	77.7778	82.35	73.68
8	2	3	23	26	18	16	34	59	22	20	17	40	#NULL!	72.2222	64.71	78.95
9	1	2	21	22	20	7	27	42	12	9	21	48	1	61.1111	52.94	68.42
10	1	2	27	28	22	12	34	37	10	12	15	39	#NULL!	77.7778	58.82	94.74
11	2	2	21	31	12	20	32	37	11	12	14	47	2	86.1111	82.35	89.47
12	1	2	23	26	16	11	27	46	14	12	20	36	#NULL!	72.2222	64.71	78.95
13	1	2	21	20	19	15	34	43	14	14	15	41	1	55.5556	47.06	63.16
14	1	3	25	32	16	14	30	33	7	10	16	32	2	88.8889	88.24	89.47
15	2	1	20	29	16	21	37	61	23	17	21	49	2	80.5556	88.24	73.68
16	2	2	24	25	17	25	42	53	24	17	12	40	#NULL!	69.4444	64.71	73.68
17	1	2	26	27	24	22	46	44	17	11	16	38	#NULL!	75	82.35	68.42
18	1	2	25	25	14	8	22	49	15	12	22	53	#NULL!	69.4444	64.71	73.68
19	2	2	22	22	15	15	30	53	14	15	24	38	1	61.1111	52.94	68.42
20	2	2	21	26	12	27	39	42	16	10	16	50	#NULL!	72.2222	64.71	78.95
21	2	2	24	30	20	27	47	26	7	5	14	35	2	83.3333	82.35	84.21
22	2	2	21	31	18	25	43	52	22	14	16	56	2	86.1111	94.12	78.95
23	2	2	21	29	20	19	39	31	10	9	12	46	2	80.5556	88.24	73.68
24	2	2	21	26	20	14	34	45	19	10	16	44	#NULL!	72.2222	76.47	68.42
25	2	2	22	28	22	18	40	53	19	15	19	36	#NULL!	77.7778	70.59	84.21
26	2	2	21	30	20	7	27	73	34	23	16	49	2	83.3333	76.47	89.47
27	2	2	20	26	18	22	40	42	18	9	15	38	#NULL!	72.2222	70.59	73.68
28	2	1	20	25	14	20	34	47	16	11	20	48	#NULL!	69.4444	76.47	63.16
29	2	3	21	24	11	23	34	42	14	8	20	47	1	66.6667	58.82	73.68
30	2	1	20	21	20	28	48	57	28	12	17	38	1	58.3333	64.71	52.63
31	1	2	22	18	23	25	48	37	15	5	17	43	1	50	58.82	42.11
32	2	2	22	30	28	21	49	28	7	8	13	38	2	83.3333	82.35	84.21
33	2	2	22	22	14	15	29	42	14	10	18	49	1	61.1111	58.82	63.16
34	2	3	22	26	20	13	33	28	7	5	16	58	#NULL!	72.2222	82.35	63.16
35	2	3	22	27	20	9	29	38	13	13	12	41	#NULL!	75	70.59	78.95
36	2	3	22	27	12	15	27	58	18	21	19	58	#NULL!	75	76.47	73.68
37	2	2	23	27	20	16	36	47	13	14	20	55	#NULL!	75	88.24	63.16
38	1	1	20	24	14	23	37	38	9	12	17	55	1	66.6667	64.71	68.42
39	2	1	20	25	15	19	34	48	15	11	22	52	#NULL!	69.4444	70.59	68.42
40	2	2	24	19	20	12	32	61	31	12	18	40	1	52.7778	52.94	52.63
41	1	2	25	31	18	12	30	34	10	10	14	33	2	86.1111	88.24	84.21
42	2	3	25	25	22	12	34	47	21	13	13	62	#NULL!	69.4444	70.59	68.42
43	2	2	23	30	24	18	42	28	10	8	10	34	2	83.3333	88.24	78.95
44	1	3	25	27	22	19	41	32	8	7	17	36	#NULL!	75	82.35	68.42
45	2	4	27	24	20	16	36	23	7	6	10	32	1	66.6667	58.82	73.68
46	1	3	25	30	20	18	38	45	14	12	19	44	2	83.3333	82.35	84.21
47	1	2	22	24	23	23	46	48	18	13	17	42	1	66.6667	82.35	52.63
48	2	2	22	27	15	25	40	59	20	14	25	43	#NULL!	75	76.47	73.68
49	2	2	21	30	20	27	47	54	19	17	18	33	2	83.3333	76.47	89.47
50	2	2	24	30	18	15	33	72	28	23	21	39	2	83.3333	82.35	84.21
51	1	2	26	26	13	17	30	47	14	12	21	49	#NULL!	72.2222	76.47	68.42
52	1	2	23	26	17	19	36	39	15	9	15	53	#NULL!	72.2222	70.59	73.68
53	2	1	19	28	17	22	39	53	21	11	21	43	#NULL!	77.7778	82.35	73.68
54	2	2	21	28	20	12	32	60	21	22	17	36	#NULL!	77.7778	94.12	63.16
55	1	2	23	26	21	20	41	40	14	10	16	38	#NULL!	72.2222	70.59	73.68
56	1	2	22	30	26	22	48	33	9	8	16	43	2	83.3333	82.35	84.21
57	2	2	21	22	21	14	35	52	17	16	19	40	1	61.1111	47.06	73.68
58	1	2	24	26	26	14	40	45	9	12	24	68	#NULL!	72.2222	76.47	68.42
59	1	2	26	30	21	21	42	42	14	12	16	37	2	83.3333	82.35	84.21
60	1	2	23	25	21	18	39	47	15	17	15	52	#NULL!	69.4444	76.47	63.16
61	1	2	24	30	17	16	33	29	7	7	15	57	2	83.3333	82.35	84.21
62	1	2	22	29	20	15	35	44	12	14	18	40	2	80.5556	76.47	84.21
63	2	2	21	24	13	14	27	69	30	18	21	77	1	66.6667	82.35	52.63
64	1	1	20	22	11	24	35	58	21	15	22	59	1	61.1111	52.94	68.42
65	2	1	19	24	21	11	32	54	18	12	24	45	1	66.6667	76.47	57.89
66	1	2	24	26	20	19	39	59	18	19	22	33	#NULL!	72.2222	58.82	84.21
67	2	2	21	24	17	12	29	55	20	15	20	40	1	66.6667	70.59	63.16
68	2	3	32	28	8	13	21	54	14	18	22	46	#NULL!	77.7778	82.35	73.68
69	2	3	22	27	13	23	36	62	21	19	22	76	#NULL!	75	76.47	73.68
70	2	2	22	25	16	25	41	56	26	15	15	39	#NULL!	69.4444	64.71	73.68
71	2	3	24	30	20	21	41	41	15	10	16	45	2	83.3333	82.35	84.21
72	2	3	23	24	16	17	33	60	21	18	21	34	1	66.6667	58.82	73.68
73	2	2	21	25	18	16	34	57	25	15	17	47	#NULL!	69.4444	70.59	68.42
74	2	2	21	27	18	18	36	57	22	18	17	42	#NULL!	75	82.35	68.42
75	1	2	24	24	20	14	34	68	21	20	27	41	1	66.6667	64.71	68.42
76	1	2	22	29	19	18	37	63	25	16	22	52	2	80.5556	82.35	78.95
77	1	4	28	25	23	17	40	52	12	21	19	35	#NULL!	69.4444	76.47	63.16
78	1	3	31	24	20	19	39	57	24	12	21	46	1	66.6667	58.82	73.68
79	2	3	29	26	22	15	37	51	16	16	19	33	#NULL!	72.2222	76.47	68.42
80	2	3	31	23	20	15	35	42	14	9	19	42	1	63.8889	58.82	68.42
81	1	2	24	23	17	18	35	63	24	14	25	45	1	63.8889	64.71	63.16
82	2	3	27	28	21	18	39	43	13	10	20	55	#NULL!	77.7778	76.47	78.95
83	2	1	20	32	18	25	43	44	18	11	15	48	2	88.8889	94.12	84.21
84	1	1	19	24	22	22	44	48	19	16	13	36	1	66.6667	70.59	63.16
85	2	2	22	25	23	25	48	42	10	12	20	42	#NULL!	69.4444	58.82	78.95
86	1	2	21	19	19	26	45	47	16	10	21	50	1	52.7778	58.82	47.37
87	2	3	24	29	14	18	32	55	23	11	21	47	2	80.5556	76.47	84.21
88	1	4	30	30	18	23	41	50	23	10	17	59	2	83.3333	88.24	78.95
89	1	2	21	28	16	20	36	52	22	11	19	56	#NULL!	77.7778	76.47	78.95
90	1	2	25	23	23	19	42	45	13	13	19	44	1	63.8889	52.94	73.68
91	2	2	23	26	20	16	36	59	24	15	20	44	#NULL!	72.2222	70.59	73.68
92	1	3	26	29	21	18	39	41	11	11	19	33	2	80.5556	76.47	84.21
93	1	2	26	22	28	23	51	57	24	16	17	52	1	61.1111	58.82	63.16
94	1	2	23	25	27	15	42	44	17	8	19	41	#NULL!	69.4444	52.94	84.21
95	1	2	22	24	15	20	35	68	25	20	23	41	1	66.6667	52.94	78.95
96	2	2	23	33	8	16	24	44	17	7	20	49	2	91.6667	88.24	94.74
97	2	2	21	28	19	9	28	56	20	15	21	43	#NULL!	77.7778	82.35	73.68
98	2	2	21	26	20	27	47	35	13	6	16	41	#NULL!	72.2222	70.59	73.68
99	2	2	22	18	16	19	35	47	19	13	15	47	1	50	47.06	52.63
100	1	3	25	29	18	18	36	56	18	17	21	31	2	80.5556	82.35	78.95
101	1	3	27	26	23	21	44	49	13	15	21	41	#NULL!	72.2222	76.47	68.42
102	1	2	22	28	17	17	34	37	9	9	19	40	#NULL!	77.7778	70.59	84.21
103	2	2	22	31	24	21	45	44	16	13	15	35	2	86.1111	88.24	84.21
104	1	2	23	24	13	16	29	51	18	12	21	57	1	66.6667	64.71	68.42
105	2	2	22	25	16	11	27	46	15	10	21	43	#NULL!	69.4444	58.82	78.95
106	1	2	22	26	19	18	37	41	12	8	21	46	#NULL!	72.2222	76.47	68.42
107	2	2	21	28	19	9	28	62	21	20	21	28	#NULL!	77.7778	94.12	63.16
108	2	3	21	26	15	9	24	55	23	14	18	43	#NULL!	72.2222	70.59	73.68
109	1	3	25	26	11	4	15	51	14	16	21	48	#NULL!	72.2222	76.47	68.42
110	1	2	23	27	24	28	52	26	7	5	14	40	#NULL!	75	70.59	78.95
111	1	2	24	30	14	26	40	37	10	12	15	61	2	83.3333	88.24	78.95
112	1	2	23	31	19	19	38	38	14	8	16	41	2	86.1111	94.12	78.95
113	1	3	26	31	19	15	34	31	8	8	15	35	2	86.1111	88.24	84.21
114	1	2	23	25	19	20	39	29	11	6	12	48	#NULL!	69.4444	64.71	73.68
115	2	2	22	25	15	11	26	76	35	21	20	47	#NULL!	69.4444	70.59	68.42
116	2	1	20	25	23	13	36	51	23	10	18	53	#NULL!	69.4444	76.47	63.16
117	2	1	20	23	14	21	35	60	26	19	15	41	1	63.8889	52.94	73.68
118	2	2	24	32	14	21	35	48	17	12	19	50	2	88.8889	94.12	84.21
119	2	2	21	23	20	12	32	38	9	9	20	44	1	63.8889	64.71	63.16
120	1	3	25	25	20	19	39	48	11	19	18	55	#NULL!	69.4444	64.71	73.68
121	1	3	25	25	23	23	46	31	10	7	14	40	#NULL!	69.4444	52.94	84.21
122	2	4	29	25	25	19	44	41	13	8	20	36	#NULL!	69.4444	70.59	68.42
123	1	3	25	21	16	18	34	45	15	12	18	44	1	58.3333	52.94	63.16
124	1	3	25	27	10	19	29	63	21	19	23	54	#NULL!	75	76.47	73.68
125	2	1	20	22	12	12	24	42	13	13	16	75	1	61.1111	58.82	63.16
126	2	1	20	29	20	23	43	47	20	12	15	46	2	80.5556	76.47	84.21
127	2	1	20	23	19	17	36	51	17	15	19	45	1	63.8889	52.94	73.68
128	2	2	21	28	15	15	30	39	16	9	14	41	#NULL!	77.7778	76.47	78.95
129	2	2	22	23	15	15	30	59	29	17	13	49	1	63.8889	64.71	63.16
130	2	3	26	29	22	24	46	63	26	24	13	36	2	80.5556	82.35	78.95
131	2	3	28	24	24	18	42	63	25	17	21	49	1	66.6667	58.82	73.68
132	1	2	25	22	19	21	40	47	17	9	21	64	1	61.1111	70.59	52.63
133	2	2	23	28	16	17	33	60	22	18	20	39	#NULL!	77.7778	70.59	84.21
134	2	3	20	25	24	20	44	56	14	23	19	46	#NULL!	69.4444	76.47	63.16
135	2	1	24	29	22	14	36	42	15	12	15	44	2	80.5556	82.35	78.95
136	2	1	20	32	25	27	52	42	21	11	10	41	2	88.8889	100	78.95
137	1	3	23	27	17	19	36	55	13	20	22	30	#NULL!	75	76.47	73.68
138	2	2	22	30	22	17	39	50	18	14	18	50	2	83.3333	76.47	89.47
139	2	2	21	25	16	17	33	39	13	9	17	56	#NULL!	69.4444	64.71	73.68
140	2	3	25	31	20	26	46	31	7	8	16	68	2	86.1111	94.12	78.95
141	2	2	23	30	20	16	36	48	16	12	20	44	2	83.3333	82.35	84.21
142	1	2	25	29	20	20	40	63	23	19	21	51	2	80.5556	76.47	84.21
143	2	2	24	27	20	17	37	61	15	21	25	51	#NULL!	75	64.71	84.21
144	2	2	24	27	15	11	26	58	16	23	19	41	#NULL!	75	64.71	84.21
145	1	2	22	27	20	17	37	46	16	14	16	37	#NULL!	75	64.71	84.21
146	1	2	22	25	12	10	22	64	24	17	23	56	#NULL!	69.4444	64.71	73.68
147	1	2	25	25	13	18	31	43	14	10	19	56	#NULL!	69.4444	64.71	73.68
148	2	2	21	27	22	2	24	36	11	10	15	54	#NULL!	75	70.59	78.95
149	2	1	20	21	20	22	42	49	19	11	19	57	1	58.3333	52.94	63.16
150	2	2	22	27	20	27	47	61	26	17	18	54	#NULL!	75	70.59	78.95
151	2	1	19	26	13	26	39	64	29	21	14	46	#NULL!	72.2222	70.59	73.68
152	2	2	22	23	14	22	36	37	14	9	14	38	1	63.8889	76.47	52.63
153	1	2	20	29	19	15	34	45	17	13	15	49	2	80.5556	76.47	84.21
154	1	2	22	28	18	17	35	42	15	13	14	50	#NULL!	77.7778	88.24	68.42
155	2	2	24	28	18	19	37	52	19	13	20	48	#NULL!	77.7778	70.59	84.21
156	1	2	23	29	26	25	51	35	7	9	19	27	2	80.5556	94.12	68.42
157	2	1	20	24	22	17	39	36	7	10	19	71	1	66.6667	58.82	73.68
158	2	2	21	27	19	15	34	36	8	6	22	43	#NULL!	75	52.94	94.74
159	2	2	21	30	16	25	41	44	12	10	22	38	2	83.3333	76.47	89.47
160	1	2	22	29	14	16	30	45	14	11	20	54	2	80.5556	76.47	84.21
161	1	3	26	21	18	14	32	50	17	14	19	58	1	58.3333	47.06	68.42
162	1	2	22	30	18	13	31	36	16	8	12	31	2	83.3333	76.47	89.47
163	1	1	20	28	19	21	40	53	20	13	20	46	#NULL!	77.7778	76.47	78.95
164	1	1	20	28	18	6	24	53	16	21	16	44	#NULL!	77.7778	76.47	78.95
165	1	2	21	31	18	16	34	60	21	18	21	47	2	86.1111	82.35	89.47
166	1	3	26	29	17	22	39	42	12	9	21	47	2	80.5556	82.35	78.95
167	1	3	27	26	16	14	30	39	11	12	16	38	#NULL!	72.2222	76.47	68.42
168	2	3	25	23	15	25	40	39	12	9	18	55	1	63.8889	58.82	68.42
169	1	3	25	29	12	10	22	38	9	10	19	45	2	80.5556	76.47	84.21
170	2	1	20	26	19	19	38	46	13	15	18	44	#NULL!	72.2222	76.47	68.42
171	2	2	25	30	18	23	41	47	18	12	17	56	2	83.3333	88.24	78.95
172	1	2	27	22	23	18	41	52	23	9	20	49	1	61.1111	70.59	52.63
173	2	3	26	27	13	14	27	68	27	18	23	50	#NULL!	75	76.47	73.68
174	2	1	19	20	16	13	29	73	31	21	21	60	1	55.5556	52.94	57.89
175	1	2	25	25	24	11	35	45	15	13	17	55	#NULL!	69.4444	64.71	73.68
176	2	2	27	28	16	21	37	58	19	21	18	47	#NULL!	77.7778	82.35	73.68
177	2	2	29	31	18	15	33	53	17	16	20	38	2	86.1111	88.24	84.21
178	2	2	23	32	19	20	39	45	16	11	18	34	2	88.8889	82.35	94.74
179	1	2	25	28	22	19	41	43	17	13	13	52	#NULL!	77.7778	82.35	73.68
180	1	2	24	27	21	10	31	40	10	9	21	42	#NULL!	75	76.47	73.68
181	2	2	22	27	22	12	34	45	13	13	19	28	#NULL!	75	76.47	73.68
182	1	2	27	28	28	26	54	27	12	5	10	31	#NULL!	77.7778	82.35	73.68
183	1	3	27	26	22	16	38	32	7	14	11	50	#NULL!	72.2222	70.59	73.68
184	1	1	19	26	15	11	26	46	14	11	21	62	#NULL!	72.2222	76.47	68.42
185	2	3	27	24	28	15	43	35	7	13	15	37	1	66.6667	64.71	68.42
186	2	3	29	28	18	18	36	43	13	11	19	42	#NULL!	77.7778	82.35	73.68
187	2	1	19	25	27	25	52	42	8	12	22	47	#NULL!	69.4444	58.82	78.95
188	1	2	23	27	19	15	34	54	19	17	18	26	#NULL!	75	76.47	73.68
189	2	3	27	29	9	19	28	34	13	6	15	43	2	80.5556	82.35	78.95
190	1	3	29	31	18	24	42	44	12	10	22	43	2	86.1111	94.12	78.95
191	1	3	30	27	21	16	37	31	9	10	12	44	#NULL!	75	70.59	78.95
192	1	2	21	29	25	28	53	58	20	19	19	54	2	80.5556	82.35	78.95
193	2	2	21	27	10	23	33	38	15	11	12	67	#NULL!	75	64.71	84.21
194	1	1	20	24	21	17	38	61	26	14	21	49	1	66.6667	64.71	68.42
195	2	2	22	28	14	18	32	45	17	10	18	33	#NULL!	77.7778	76.47	78.95
196	2	2	22	30	20	24	44	46	17	13	16	36	2	83.3333	76.47	89.47
197	1	2	22	27	21	22	43	42	11	12	19	43	#NULL!	75	88.24	63.16
198	1	3	25	26	20	6	26	41	14	12	15	36	#NULL!	72.2222	76.47	68.42
199	1	3	25	27	24	20	44	34	8	9	17	42	#NULL!	75	64.71	84.21
200	1	2	22	31	18	20	38	42	14	9	19	51	2	86.1111	88.24	84.21

## Sheet: test-retest
test	re_test
29	27
24	25
26	29
22	24
28	28
29	30
27	27
20	23
29	28
22	19
29	32
24	27
26	26
28	28
25	26
25	23
28	32
27	23
25	24
29	28
20	22
28	26
30	31
30	30
30	25
30	31
25	27
